# Supplementary material for: Phenotypic immune characterization of gastric and esophageal adenocarcinomas reveals profound immune suppression in esophageal tumor locations
Source: Front Immunol. 2024 Apr 4;15:1372272. doi: 10.3389/fimmu.2024.1372272 (PMC11024289; doi:10.3389/fimmu.2024.1372272)
Supplement: Supplementary file 3 [file Table_1.xlsx]

## Sheet: Overview of tables
Table in manuscript	name_excelsheet	description
Supplementary Table 1	ST1_cytometry_antibodies	antibodies used for flow cytometry in T cell panel and myeloid panel
Supplementary Table 2	ST2_cytometry_all_location	dunn test outcomes for the effect of anatomical location using all cytometry samples
Supplementary Table 3	ST3_cytometry_main_MSI	dunn test outcomes for the effect of the 'MSI' status using only GAC cytometry samples.
Supplementary Table 4	ST4_Cytometry_noMSI_location	dunn test outcomes for the effect of anatomical location using only microsatellite stable (MSS) cytometry samples
Supplementary Table 5	ST5_cytometry_main_lauren	dunn test outcomes for the effect of the 'lauren' classification using only GAC cytometry samples.
Supplementary Table 6	ST6_Cytometry_nodiffuse_location	dunn test outcomes for the effect of anatomical location using only cytometry samples with a non-diffuse histolgy
Supplementary Table 7	ST7_cytometry_main_Metastasis	dunn test outcomes for the effect of the 'metastasis' status using only GAC cytometry samples.
Supplementary Table 8	ST8_Cytometry_nometastases_location	dunn test outcomes for the effect of anatomical location using only metastases-negative cytometry samples
Supplementary Table 9	ST9_cytometry_main_HER2	dunn test outcomes for the effect of the 'HER2' status using all cytometry samples
Supplementary Table 10	ST10_Cytometry_HER2_location	dunn test outcomes for the effect of anatomical location using only HER2-positive cytometry samples
Supplementary Table 11	ST11_Cytometry_noHER2_location	dunn test outcomes for the effect of anatomical location using only HER2-negative cytometry samples
Supplementary Table 12	ST12_IHC_main_tumor	dunn test outcomes for the effect of anatomical location in the epithelial regions (CK+) of the tumor (multiplex IHC)
Supplementary Table 13	ST13_IHC_main_stroma	dunn test outcomes for the effect of anatomical location in the stromal regions (CK-) of the tumor (multiplex IHC)
Supplementary Table 14	ST14_IHC_noMSI_tumor	dunn test outcomes for the effect of anatomical location in the epithelial regions (CK+) of the tumor (multiplex IHC) without MSI cases
Supplementary Table 15	ST15_IHC_noMSI_stroma	dunn test outcomes for the effect of anatomical location in the stromal regions (CK-) of the tumor (multiplex IHC) without MSI cases

## Sheet: ST1_cytometry_antibodies
Targeted antigen	Fluorochrome	Clone	manufacturer
CD3	PerCP-Cy5.5/BV421	SK7	BD Biosciences
CD4	AF700	RPA-T4	BD Pharmingen
CD8	V500/BV650	SK1	BD Horizon
CD69	FITC	L78	BD Biosciences
CD27	PE-Cy7	M_T2711	BD Pharmingen
CD25	APC/BV421	2A3	BD
CD45RA	APC-Cy7	HI100	BD Pharmingen
CD103	BV711	Ber-ACT8	Biolegend
PD-1	PE-Cy7/BV786	EH12.2H7	Biolegend
FoxP3	PE	PCH 101	eBioscience
Ki67	V450	B56	BD Biosciences
CTLA-4	PE-CF594	BN13	BD Biosciences
CD14	PercP-Cy5.5	MOP9	BD Biosciences
CD19	BV605	SJ25C1	BD Pharmingen
CD11b	PE-Cy7	ICRF44	BD Pharmingen
CD11c	APC	S-HCL-3	BD
CD1c	AF700	L161	Biolegend
CD45	AF700/BV510	HI30	Biolegend
CD80	PE-Cy7	L307.4	BD Pharmingen
CD163	BV421	GH1/61	BD Horizon
CD15	BV711	W6D3	BD Horizon
HLA-DR	APC/BV786	L243	BD Biosciences
Supplementary table 1: antibodies used for flow cytometry in T cell panel and myeloid panel

## Sheet: T1_ptcharacteristics
	EAC			GEJAC			GAC			Total
	N	%		N	%		N	%		N	%
Patients enrolled	35	33.6538		38	36.5385		31	29.8077		104	100
Age (median, range, Y)	66	43-81		66	31-82		70	42-87		66	31-87
Sex
Male	31	88.5714		24	63.1579		16	51.6129		71	68.2692
Female	4	11.4286		14	36.8421		15	48.3871		33	31.7308
Lauren's classification
Intestinal	35	100		31	81.5789		17	54.8387		83	79.8077
Diffuse	0	0		4	10.5263		11	35.4839		15	14.4231
Mixed	0	0		3	7.89474		2	6.45161		5	4.80769
Medullary	0	0		0	0		1	3.22581		1	0.961538
cTNM staging
Primary tumor (T)
1	0	0		0	0		0	0		0	0
2	4	11.4286		6	15.7895		1	3.22581		11	10.5769
3	30	85.7143		24	63.1579		20	64.5161		74	71.1538
4	1	2.85714		4	10.5263		7	22.5806		12	11.5385
x	0	0		1	2.63158		3	9.67742		4	3.84615
Regional lymph nodes (N)
0	10	28.5714		9	23.6842		6	19.3548		25	24.0385
1	12	34.2857		11	28.9474		10	32.2581		33	31.7308
2	11	31.4286		12	31.5789		11	35.4839		34	32.6923
3	2	5.71429		6	15.7895		4	12.9032		12	11.5385
Distant metastasis (M)
0	34	97.1429		27	71.0526		19	61.2903		80	76.9231
1	1	2.85714		9	23.6842		12	38.7097		22	21.1538
Molecular characterisation
MSI	0	0		5	19.2308		4	14.8148		9	8.65385
MSS	16	100		21	80.7692		23	85.1852		60	57.6923
EBV+	0	0		0	0		3	11.1111		3	2.88462
HER2 status
Positive	9	28.125		8	22.8571		4	12.9032		21	20.1923
Negative	23	71.875		27	77.1429		27	87.0968		77	74.0385
MSI: microsatelite instable, MSS: Microsatelite stable, EBV: Epstein Barr Virus
Table 1. Patient characteristics table. Flow cytometry patient characteristics per tumor location.

## Sheet: ST2_cytometry_all_location
cellname	group1	n1	group1.median	group2	n2	group2.median	p.adj	VDA
Tcells CD4	EAC	34	45.9	GAC	31	33.3	0.0117110242325821	0.706
Tcells CD4	EAC	34	45.9	GEJAC	38	43.2	0.343001995974313	0.567
Tcells CD4	GAC	31	33.3	GEJAC	38	43.2	0.0834598989126222	0.355
Tcells CD8	EAC	35	24.3	GAC	30	27.5	1	0.495
Tcells CD8	EAC	35	24.3	GEJAC	35	23.9	1	0.542
Tcells CD8	GAC	30	27.5	GEJAC	35	23.9	1	0.546
CD4ThPD1 CTLA4	EAC	31	36.6	GAC	31	20.5	0.0226487832253158	0.686
CD4ThPD1 CTLA4	EAC	31	36.6	GEJAC	35	24.5	0.0697426892035646	0.661
CD4ThPD1 CTLA4	GAC	31	20.5	GEJAC	35	24.5	0.521202454106708	0.444
CD4ThPD1 Ki67	EAC	32	25.7	GAC	31	35.5	0.50882069205549	0.402
CD4ThPD1 Ki67	EAC	32	25.7	GEJAC	35	33.6	0.521579927090387	0.418
CD4ThPD1 Ki67	GAC	31	35.5	GEJAC	35	33.6	0.773183900859886	0.523
CD4 aTreg	EAC	34	9.9	GAC	31	5.6	0.0185978528240776	0.714
CD4 aTreg	EAC	34	9.9	GEJAC	37	9.4	0.75777842301762	0.507
CD4 aTreg	GAC	31	5.6	GEJAC	37	9.4	0.0255018566619669	0.34
CD4 Th	EAC	34	85.6	GAC	31	89.5	0.201650062197113	0.373
CD4 Th	EAC	34	85.6	GEJAC	37	81.5	0.202098775354687	0.595
CD4 Th	GAC	31	89.5	GEJAC	37	81.5	0.0105637590450283	0.698
CD4 rTregs	EAC	34	2.1	GAC	31	1.5	0.70572569175115	0.533
CD4 rTregs	EAC	34	2.1	GEJAC	36	2.5	0.677931075521334	0.429
CD4 rTregs	GAC	31	1.5	GEJAC	36	2.5	0.564546426597385	0.412
CD8FoxP3 Ki67	EAC	34	10.2	GAC	26	3.7	0.498027512888248	0.59
CD8FoxP3 Ki67	EAC	34	10.2	GEJAC	30	3.9	0.291794219098571	0.618
CD8FoxP3 Ki67	GAC	26	3.7	GEJAC	30	3.9	0.66762739061943	0.537
CD8Tresident Ki67	EAC	27	2.8	GAC	28	3.0	1	0.484
CD8Tresident Ki67	EAC	27	2.8	GEJAC	31	4.2	1	0.497
CD8Tresident Ki67	GAC	28	3.0	GEJAC	31	4.2	1	0.488
CD8Tresident PD1	EAC	27	6.0	GAC	28	5.3	0.879909520335853	0.517
CD8Tresident PD1	EAC	27	6.0	GEJAC	31	13.7	0.879909520335853	0.43
CD8Tresident PD1	GAC	28	5.3	GEJAC	31	13.7	0.879909520335853	0.424
CD8 CD25	EAC	35	3.6	GAC	29	1.8	0.653748656740723	0.568
CD8 CD25	EAC	35	3.6	GEJAC	33	4.4	0.653748656740723	0.446
CD8 CD25	GAC	29	1.8	GEJAC	33	4.4	0.248162048928598	0.369
CD8 CD69	EAC	35	43.8	GAC	30	37.9	1	0.525
CD8 CD69	EAC	35	43.8	GEJAC	33	51.7	1	0.468
CD8 CD69	GAC	30	37.9	GEJAC	33	51.7	1	0.47
CD8 CM	EAC	35	42.9	GAC	30	30.8	0.0354685019629256	0.693
CD8 CM	EAC	35	42.9	GEJAC	33	28.1	0.0783768442032628	0.635
CD8 CM	GAC	30	30.8	GEJAC	33	28.1	0.61752814520515	0.476
CD8 CTLA4	EAC	35	53.7	GAC	30	43.7	0.661681141865754	0.598
CD8 CTLA4	EAC	35	53.7	GEJAC	33	44.3	0.666924610710779	0.559
CD8 CTLA4	GAC	30	43.7	GEJAC	33	44.3	0.78102490422542	0.49
CD8 EM	EAC	35	45.5	GAC	30	53.8	0.0241958623039387	0.297
CD8 EM	EAC	35	45.5	GEJAC	33	50.8	0.185539469981365	0.392
CD8 EM	GAC	30	53.8	GEJAC	33	50.8	0.319161873344286	0.561
CD8 EmRA	EAC	35	4.4	GAC	30	6.0	1	0.46
CD8 EmRA	EAC	35	4.4	GEJAC	33	6.3	1	0.468
CD8 EmRA	GAC	30	6.0	GEJAC	33	6.3	1	0.486
CD8 FoxP3	EAC	35	23.2	GAC	30	6.6	0.004671686857899	0.731
CD8 FoxP3	EAC	35	23.2	GEJAC	33	16.0	0.158179497946016	0.597
CD8 FoxP3	GAC	30	6.6	GEJAC	33	16.0	0.155778618034784	0.374
CD8 Ki67	EAC	35	44.4	GAC	30	91.4	0.00160595929687248	0.255
CD8 Ki67	EAC	35	44.4	GEJAC	33	63.3	0.521107585836814	0.45
CD8 Ki67	GAC	30	91.4	GEJAC	33	63.3	0.0102893565695782	0.71
CD8 PD1	EAC	35	62.1	GAC	30	73.4	0.964466878644353	0.449
CD8 PD1	EAC	35	62.1	GEJAC	33	61.0	0.964466878644353	0.532
CD8 PD1	GAC	30	73.4	GEJAC	33	61.0	0.777974459441767	0.582
CD8PD1 CTLA4	EAC	32	27.5	GAC	30	17.5	0.360042242040828	0.6
CD8PD1 CTLA4	EAC	32	27.5	GEJAC	33	13.5	0.118313363045402	0.647
CD8PD1 CTLA4	GAC	30	17.5	GEJAC	33	13.5	0.49969670792151	0.551
CD8PD1 Ki67	EAC	32	26.7	GAC	30	38.4	0.257795016149401	0.379
CD8PD1 Ki67	EAC	32	26.7	GEJAC	33	25.0	0.894861708153688	0.514
CD8PD1 Ki67	GAC	30	38.4	GEJAC	33	25.0	0.257795016149401	0.621
CD8 Tresident	EAC	35	23.2	GAC	30	7.1	0.0852417084992992	0.667
CD8 Tresident	EAC	35	23.2	GEJAC	33	18.8	0.917681887228288	0.5
CD8 Tresident	GAC	30	7.1	GEJAC	33	18.8	0.0852417084992992	0.358
CD8 naive	EAC	35	2.6	GAC	30	1.6	1	0.522
CD8 naive	EAC	35	2.6	GEJAC	33	2.0	1	0.554
CD8 naive	GAC	30	1.6	GEJAC	33	2.0	1	0.516
CD4Tresident Ki67	EAC	23	8.0	GAC	31	2.1	0.279742949848956	0.645
CD4Tresident Ki67	EAC	23	8.0	GEJAC	30	1.3	0.0710813403019067	0.654
CD4Tresident Ki67	GAC	31	2.1	GEJAC	30	1.3	0.388925524552153	0.585
CD4Tresident PD1	EAC	22	9.7	GAC	26	1.8	0.013277459476819	0.731
CD4Tresident PD1	EAC	22	9.7	GEJAC	27	3.2	0.0681703617696364	0.685
CD4Tresident PD1	GAC	26	1.8	GEJAC	27	3.2	0.432136962748065	0.43
CD4Th CD25	EAC	33	27.1	GAC	31	20.7	0.140639424957947	0.641
CD4Th CD25	EAC	33	27.1	GEJAC	35	19.4	0.380795285736846	0.595
CD4Th CD25	GAC	31	20.7	GEJAC	35	19.4	0.467052679510521	0.445
CD4Th CD69	EAC	33	19.7	GAC	31	23.1	1	0.523
CD4Th CD69	EAC	33	19.7	GEJAC	35	21.7	1	0.534
CD4Th CD69	GAC	31	23.1	GEJAC	35	21.7	1	0.526
CD4Th CM	EAC	33	35.0	GAC	31	40.3	0.360057172290301	0.379
CD4Th CM	EAC	33	35.0	GEJAC	35	35.2	0.720548666367004	0.482
CD4Th CM	GAC	31	40.3	GEJAC	35	35.2	0.441348977888873	0.58
CD4Th CTLA4	EAC	32	61.1	GAC	31	52.8	0.341311932564212	0.582
CD4Th CTLA4	EAC	32	61.1	GEJAC	35	42.7	0.0178425109567134	0.709
CD4Th CTLA4	GAC	31	52.8	GEJAC	35	42.7	0.341311932564212	0.584
CD4Th EM	EAC	33	49.6	GAC	31	35.8	0.0986564159103371	0.649
CD4Th EM	EAC	33	49.6	GEJAC	35	31.5	0.0631784790787105	0.657
CD4Th EM	GAC	31	35.8	GEJAC	35	31.5	0.782536267354077	0.526
CD4Th Ki67	EAC	33	47.2	GAC	31	83.0	0.000782766560645197	0.232
CD4Th Ki67	EAC	33	47.2	GEJAC	35	57.6	0.491460671959086	0.455
CD4Th Ki67	GAC	31	83.0	GEJAC	35	57.6	0.00495529773828921	0.713
CD4Th PD1	EAC	33	57.2	GAC	31	60.0	0.984052570012216	0.448
CD4Th PD1	EAC	33	57.2	GEJAC	35	50.7	0.984052570012216	0.52
CD4Th PD1	GAC	31	60.0	GEJAC	35	50.7	0.984052570012216	0.569
CD4Th Tresident	EAC	33	5.1	GAC	31	2.4	0.139364935647046	0.638
CD4Th Tresident	EAC	33	5.1	GEJAC	35	3.1	0.139364935647046	0.637
CD4Th Tresident	GAC	31	2.4	GEJAC	35	3.1	0.93720172960624	0.509
CD4Th naive	EAC	33	1.5	GAC	31	1.0	1	0.487
CD4Th naive	EAC	33	1.5	GEJAC	35	1.8	1	0.444
CD4Th naive	GAC	31	1.0	GEJAC	35	1.8	1	0.468
Bcells	EAC	23	3.8	GAC	31	8.4	0.509012446104781	0.379
Bcells	EAC	23	3.8	GEJAC	34	4.2	0.704166280432567	0.481
Bcells	GAC	31	8.4	GEJAC	34	4.2	0.534826270058988	0.572
Bcells CD163	EAC	23	7.7	GAC	31	1.3	0.175848967578067	0.663
Bcells CD163	EAC	23	7.7	GEJAC	34	8.3	0.913987740237513	0.491
Bcells CD163	GAC	31	1.3	GEJAC	34	8.3	0.175848967578067	0.378
Bcells CD80	EAC	23	2.0	GAC	31	0.1	0.575900370891441	0.603
Bcells CD80	EAC	23	2.0	GEJAC	34	0.3	0.960465350355093	0.551
Bcells CD80	GAC	31	0.1	GEJAC	34	0.3	0.960465350355093	0.454
Bcells HLAdr	EAC	23	20.3	GAC	30	8.8	0.364878362552336	0.625
Bcells HLAdr	EAC	23	20.3	GEJAC	34	15.2	0.556704912761401	0.584
Bcells HLAdr	GAC	30	8.8	GEJAC	34	15.2	0.586198577505798	0.461
CD14DC CD163	EAC	23	57.7	GAC	31	0.0	0.00191604966039369	0.783
CD14DC CD163	EAC	23	57.7	GEJAC	34	39.4	0.310252768929451	0.56
CD14DC CD163	GAC	31	0.0	GEJAC	34	39.4	0.01468353871725	0.325
CD14DC CD80	EAC	23	16.3	GAC	31	0.0	1	0.556
CD14DC CD80	EAC	23	16.3	GEJAC	34	10.8	1	0.528
CD14DC CD80	GAC	31	0.0	GEJAC	34	10.8	1	0.465
CD14cDCs	EAC	23	0.5	GAC	31	0.1	0.00898825104915045	0.743
CD14cDCs	EAC	23	0.5	GEJAC	34	0.4	0.208704193391357	0.593
CD14cDCs	GAC	31	0.1	GEJAC	34	0.4	0.109072648760567	0.365
Tcells	EAC	23	51.6	GAC	31	31.6	0.0505637672213564	0.686
Tcells	EAC	23	51.6	GEJAC	34	35.8	0.355876747592809	0.598
Tcells	GAC	31	31.6	GEJAC	34	35.8	0.355876747592809	0.399
MDSC CD163	EAC	23	3.1	GAC	31	0.3	0.600415996484929	0.604
MDSC CD163	EAC	23	3.1	GEJAC	34	0.4	0.72814734720877	0.564
MDSC CD163	GAC	31	0.3	GEJAC	34	0.4	0.72814734720877	0.473
MDSC CD80	EAC	23	0.3	GAC	31	0.0	0.510657717622417	0.592
MDSC CD80	EAC	23	0.3	GEJAC	34	0.2	0.676210691133418	0.538
MDSC CD80	GAC	31	0.0	GEJAC	34	0.2	0.572990005147758	0.423
MDSCs	EAC	23	6.1	GAC	31	0.9	0.000242097961279752	0.809
MDSCs	EAC	23	6.1	GEJAC	34	2.9	0.0996061485130005	0.634
MDSCs	GAC	31	0.9	GEJAC	34	2.9	0.0198442001263359	0.31
cDC CD163	EAC	23	62.5	GAC	31	36.4	0.92178135695277	0.564
cDC CD163	EAC	23	62.5	GEJAC	34	71.4	0.92178135695277	0.464
cDC CD163	GAC	31	36.4	GEJAC	34	71.4	0.636476894653075	0.415
cDC CD80	EAC	23	44.4	GAC	31	50.0	1	0.463
cDC CD80	EAC	23	44.4	GEJAC	34	53.1	1	0.444
cDC CD80	GAC	31	50.0	GEJAC	34	53.1	1	0.5
cDCs	EAC	23	0.5	GAC	31	0.3	0.84308599046405	0.57
cDCs	EAC	23	0.5	GEJAC	34	0.7	0.84308599046405	0.466
cDCs	GAC	31	0.3	GEJAC	34	0.7	0.595348279728043	0.411
granulocytes	EAC	23	2.7	GAC	31	14.8	0.0427976223274696	0.313
granulocytes	EAC	23	2.7	GEJAC	34	5.9	0.331905088755357	0.384
granulocytes	GAC	31	14.8	GEJAC	34	5.9	0.331905088755357	0.593
granulocytes CD163	EAC	23	16.7	GAC	31	27.1	0.849905637614816	0.455
granulocytes CD163	EAC	23	16.7	GEJAC	34	14.3	0.849905637614816	0.515
granulocytes CD163	GAC	31	27.1	GEJAC	34	14.3	0.545923079539236	0.609
granulocytes CD80	EAC	23	1.0	GAC	31	16.0	0.0529913903615389	0.317
granulocytes CD80	EAC	23	1.0	GEJAC	34	2.4	0.483048296839901	0.44
granulocytes CD80	GAC	31	16.0	GEJAC	34	2.4	0.123875592305679	0.638
granulocytes HLAdr	EAC	23	66.7	GAC	31	65.4	0.882960234819078	0.467
granulocytes HLAdr	EAC	23	66.7	GEJAC	34	42.7	0.882960234819078	0.546
granulocytes HLAdr	GAC	31	65.4	GEJAC	34	42.7	0.392609789657437	0.619
macrophages	EAC	23	3.8	GAC	31	0.9	4.33736e+08	0.874
macrophages	EAC	23	3.8	GEJAC	34	2.3	0.0196334993241256	0.693
macrophages	GAC	31	0.9	GEJAC	34	2.3	0.0101179023555277	0.29
macrophages CD163	EAC	23	47.5	GAC	31	11.1	0.207927673043564	0.62
macrophages CD163	EAC	23	47.5	GEJAC	34	5.4	0.0919749558652185	0.676
macrophages CD163	GAC	31	11.1	GEJAC	34	5.4	0.583659288662047	0.533
macrophages CD80	EAC	23	6.4	GAC	31	6.7	1	0.453
macrophages CD80	EAC	23	6.4	GEJAC	34	6.5	1	0.492
macrophages CD80	GAC	31	6.7	GEJAC	34	6.5	1	0.539

## Sheet: ST3_cytometry_main_MSI
cellname	group1	n1	group1.median	group2	n2	group2.median	p.adj	VDA
Tcells CD4	MSS	22	36.0	MSI	4	28.4	0.831170409541763	0.534
Tcells CD8	MSS	22	27.5	MSI	4	27.6	1	0.5
CD4ThPD1 CTLA4	MSS	22	20.6	MSI	4	21.4	0.886955116275795	0.523
CD4ThPD1 Ki67	MSS	22	46.4	MSI	4	46.5	0.886974312040059	0.477
CD4 aTreg	MSS	22	5.2	MSI	4	15.3	0.0754221360592727	0.216
CD4 Th	MSS	22	88.5	MSI	4	83.6	0.286422022777859	0.67
CD4 rTregs	MSS	22	1.7	MSI	4	3.0	0.669602739512707	0.432
CD8FoxP3 Ki67	MSS	18	5.5	MSI	4	14.4	0.701591025821038	0.562
CD8Tresident Ki67	MSS	20	2.7	MSI	4	7.9	0.485527286485675	0.388
CD8Tresident PD1	MSS	20	4.9	MSI	4	12.5	0.698473014924593	0.438
CD8 CD25	MSS	21	1.3	MSI	4	2.8	0.552416381165299	0.405
CD8 CD69	MSS	22	33.7	MSI	4	72.7	0.255508820294029	0.318
CD8 CM	MSS	22	33.8	MSI	4	14.9	0.102145760820188	0.761
CD8 CTLA4	MSS	22	43.7	MSI	4	55.3	0.393768634642993	0.364
CD8 EM	MSS	22	51.5	MSI	4	73.3	0.0105152459358589	0.0909
CD8 EmRA	MSS	22	7.0	MSI	4	6.0	0.37427819531444	0.642
CD8 FoxP3	MSS	22	3.2	MSI	4	16.3	0.943247574913182	0.489
CD8 Ki67	MSS	22	96.2	MSI	4	91.1	0.474634092108395	0.614
CD8 PD1	MSS	22	69.1	MSI	4	81.0	0.35555412352927	0.352
CD8PD1 CTLA4	MSS	22	16.3	MSI	4	40.4	0.0880815116621903	0.227
CD8PD1 Ki67	MSS	22	36.3	MSI	4	59.2	0.319767063495179	0.341
CD8 Tresident	MSS	22	5.4	MSI	4	14.3	0.831141977227345	0.466
CD8 naive	MSS	22	2.0	MSI	4	1.6	0.477289340269431	0.614
CD4Tresident Ki67	MSS	22	1.7	MSI	4	2.0	0.669602739512707	0.432
CD4Tresident PD1	MSS	18	1.7	MSI	3	1.6	0.512894275136661	0.62
CD4Th CD25	MSS	22	19.6	MSI	4	29.2	0.569671581587966	0.409
CD4Th CD69	MSS	22	19.8	MSI	4	23.6	0.943344507173677	0.511
CD4Th CM	MSS	22	44.4	MSI	4	24.4	0.0229575117911993	0.864
CD4Th CTLA4	MSS	22	54.2	MSI	4	42.3	0.522431284961564	0.602
CD4Th EM	MSS	22	34.9	MSI	4	45.0	0.569671581587966	0.409
CD4Th Ki67	MSS	22	84.1	MSI	4	78.1	0.393768634642993	0.636
CD4Th PD1	MSS	22	60.1	MSI	4	50.5	0.477289340269431	0.614
CD4Th Tresident	MSS	22	2.2	MSI	4	2.0	0.943296103180945	0.489
CD4Th naive	MSS	22	2.4	MSI	4	0.5	0.301878568623844	0.665
Bcells	MSS	22	7.7	MSI	4	10.8	0.722338991965049	0.443
Bcells CD163	MSS	22	1.2	MSI	4	0.5	0.248599418952995	0.682
Bcells CD80	MSS	22	0.3	MSI	4	0.4	0.505984314263846	0.602
Bcells HLAdr	MSS	21	9.8	MSI	4	8.6	0.766411870085998	0.548
CD14DC CD163	MSS	22	1.3	MSI	4	0.0	0.0820785318066747	0.75
CD14DC CD80	MSS	22	3.0	MSI	4	0.0	0.373710566248245	0.631
CD14cDCs	MSS	22	0.1	MSI	4	0.1	0.568346095166173	0.591
Tcells	MSS	22	26.4	MSI	4	34.0	0.319767063495179	0.341
MDSC CD163	MSS	22	0.2	MSI	4	5.2	0.554237859618335	0.409
MDSC CD80	MSS	22	0.0	MSI	4	0.0	0.557973005552077	0.58
MDSCs	MSS	22	1.8	MSI	4	0.5	0.0190164736723006	0.875
cDC CD163	MSS	22	38.2	MSI	4	31.2	0.914075589024146	0.483
cDC CD80	MSS	22	38.0	MSI	4	56.2	0.432395947706337	0.375
cDCs	MSS	22	0.3	MSI	4	0.1	0.188522489010486	0.71
granulocytes	MSS	22	24.3	MSI	4	14.3	0.618858824974084	0.58
granulocytes CD163	MSS	22	30.0	MSI	4	10.4	0.154935997974918	0.727
granulocytes CD80	MSS	22	16.7	MSI	4	6.9	0.286422022777859	0.67
granulocytes HLAdr	MSS	22	64.8	MSI	4	65.3	0.776056203828131	0.545
macrophages	MSS	22	0.6	MSI	4	1.1	0.434369763656214	0.375
macrophages CD163	MSS	22	13.8	MSI	4	5.0	0.513290215712359	0.602
macrophages CD80	MSS	22	5.9	MSI	4	24.1	0.82952647602985	0.466

## Sheet: ST4_Cytometry_noMSI_location
cellname	group1	n1	group1.median	group2	n2	group2.median	p.adj	VDA
Tcells CD4	EAC	34	45.9	GAC	22	36.0	0.0381244973554666	0.693
Tcells CD4	EAC	34	45.9	GEJAC	19	38.9	0.221112567931095	0.639
Tcells CD4	GAC	22	36.0	GEJAC	19	38.9	0.472985924203222	0.425
Tcells CD8	EAC	35	24.3	GAC	22	27.5	1	0.514
Tcells CD8	EAC	35	24.3	GEJAC	17	23.9	1	0.569
Tcells CD8	GAC	22	27.5	GEJAC	17	23.9	1	0.567
CD4ThPD1 CTLA4	EAC	31	36.6	GAC	22	20.6	0.09024415319023	0.666
CD4ThPD1 CTLA4	EAC	31	36.6	GEJAC	17	28.9	0.52861225959244	0.611
CD4ThPD1 CTLA4	GAC	22	20.6	GEJAC	17	28.9	0.52861225959244	0.404
CD4ThPD1 Ki67	EAC	32	25.7	GAC	22	46.4	0.186184334241001	0.371
CD4ThPD1 Ki67	EAC	32	25.7	GEJAC	17	45.7	0.17531105019693	0.327
CD4ThPD1 Ki67	GAC	22	46.4	GEJAC	17	45.7	0.750084468028295	0.481
CD4 aTreg	EAC	34	9.9	GAC	22	5.2	0.00509580765823052	0.765
CD4 aTreg	EAC	34	9.9	GEJAC	19	11.1	0.750054719470094	0.456
CD4 aTreg	GAC	22	5.2	GEJAC	19	11.1	0.00509580765823052	0.251
CD4 Th	EAC	34	85.6	GAC	22	88.5	0.0947940584549732	0.364
CD4 Th	EAC	34	85.6	GEJAC	19	79.5	0.0394631658987777	0.698
CD4 Th	GAC	22	88.5	GEJAC	19	79.5	0.000985202514441455	0.821
CD4 rTregs	EAC	34	2.1	GAC	22	1.7	0.743672896959156	0.533
CD4 rTregs	EAC	34	2.1	GEJAC	19	3.6	0.0733510858814171	0.313
CD4 rTregs	GAC	22	1.7	GEJAC	19	3.6	0.0733510858814171	0.307
CD8FoxP3 Ki67	EAC	34	10.2	GAC	18	5.5	0.973712900663476	0.577
CD8FoxP3 Ki67	EAC	34	10.2	GEJAC	13	10.6	1	0.525
CD8FoxP3 Ki67	GAC	18	5.5	GEJAC	13	10.6	1	0.415
CD8Tresident Ki67	EAC	27	2.8	GAC	20	2.7	0.942042342856238	0.502
CD8Tresident Ki67	EAC	27	2.8	GEJAC	13	10.9	0.942042342856238	0.416
CD8Tresident Ki67	GAC	20	2.7	GEJAC	13	10.9	0.942042342856238	0.381
CD8Tresident PD1	EAC	27	6.0	GAC	20	4.9	0.420948296827577	0.569
CD8Tresident PD1	EAC	27	6.0	GEJAC	13	19.3	0.258453716660982	0.352
CD8Tresident PD1	GAC	20	4.9	GEJAC	13	19.3	0.106127370574656	0.281
CD8 CD25	EAC	35	3.6	GAC	21	1.3	0.313734941872845	0.612
CD8 CD25	EAC	35	3.6	GEJAC	15	5.4	0.313734941872845	0.394
CD8 CD25	GAC	21	1.3	GEJAC	15	5.4	0.0732856697671765	0.276
CD8 CD69	EAC	35	43.8	GAC	22	33.7	0.420706251756248	0.603
CD8 CD69	EAC	35	43.8	GEJAC	15	55.5	0.420706251756248	0.404
CD8 CD69	GAC	22	33.7	GEJAC	15	55.5	0.152527849500124	0.318
CD8 CM	EAC	35	42.9	GAC	22	33.8	0.195949995556786	0.656
CD8 CM	EAC	35	42.9	GEJAC	15	28.1	0.195949995556786	0.644
CD8 CM	GAC	22	33.8	GEJAC	15	28.1	0.895072959683251	0.536
CD8 CTLA4	EAC	35	53.7	GAC	22	43.7	0.619182645960474	0.606
CD8 CTLA4	EAC	35	53.7	GEJAC	15	35.9	0.619182645960474	0.596
CD8 CTLA4	GAC	22	43.7	GEJAC	15	35.9	0.951726587806839	0.521
CD8 EM	EAC	35	45.5	GAC	22	51.5	0.267596982391545	0.355
CD8 EM	EAC	35	45.5	GEJAC	15	57.9	0.335039167910048	0.392
CD8 EM	GAC	22	51.5	GEJAC	15	57.9	0.913225848494572	0.485
CD8 EmRA	EAC	35	4.4	GAC	22	7.0	0.510079548651911	0.403
CD8 EmRA	EAC	35	4.4	GEJAC	15	9.5	0.510079548651911	0.387
CD8 EmRA	GAC	22	7.0	GEJAC	15	9.5	0.734755878872344	0.452
CD8 FoxP3	EAC	35	23.2	GAC	22	3.2	0.0109885688271372	0.727
CD8 FoxP3	EAC	35	23.2	GEJAC	15	17.0	0.348953145453471	0.588
CD8 FoxP3	GAC	22	3.2	GEJAC	15	17.0	0.268323818391839	0.348
CD8 Ki67	EAC	35	44.4	GAC	22	96.2	0.000264230279273646	0.204
CD8 Ki67	EAC	35	44.4	GEJAC	15	80.0	0.211466959957365	0.368
CD8 Ki67	GAC	22	96.2	GEJAC	15	80.0	0.0837821343077493	0.73
CD8 PD1	EAC	35	62.1	GAC	22	69.1	1	0.487
CD8 PD1	EAC	35	62.1	GEJAC	15	65.9	1	0.463
CD8 PD1	GAC	22	69.1	GEJAC	15	65.9	1	0.479
CD8PD1 CTLA4	EAC	32	27.5	GAC	22	16.3	0.377064051047442	0.619
CD8PD1 CTLA4	EAC	32	27.5	GEJAC	15	19.8	0.377064051047442	0.628
CD8PD1 CTLA4	GAC	22	16.3	GEJAC	15	19.8	0.982905059251491	0.488
CD8PD1 Ki67	EAC	32	26.7	GAC	22	36.3	0.73115562376698	0.399
CD8PD1 Ki67	EAC	32	26.7	GEJAC	15	41.7	0.986746367956503	0.448
CD8PD1 Ki67	GAC	22	36.3	GEJAC	15	41.7	0.986746367956503	0.517
CD8 Tresident	EAC	35	23.2	GAC	22	5.4	0.0263992545190767	0.718
CD8 Tresident	EAC	35	23.2	GEJAC	15	23.2	0.782683209825231	0.459
CD8 Tresident	GAC	22	5.4	GEJAC	15	23.2	0.0343566383170324	0.294
CD8 naive	EAC	35	2.6	GAC	22	2.0	1	0.461
CD8 naive	EAC	35	2.6	GEJAC	15	2.1	1	0.533
CD8 naive	GAC	22	2.0	GEJAC	15	2.1	1	0.555
CD4Tresident Ki67	EAC	23	8.0	GAC	22	1.7	0.17870664630126	0.674
CD4Tresident Ki67	EAC	23	8.0	GEJAC	13	1.3	0.274443062527624	0.632
CD4Tresident Ki67	GAC	22	1.7	GEJAC	13	1.3	0.895092064477796	0.505
CD4Tresident PD1	EAC	22	9.7	GAC	18	1.7	0.028501302051734	0.742
CD4Tresident PD1	EAC	22	9.7	GEJAC	11	2.7	0.169993421087827	0.682
CD4Tresident PD1	GAC	18	1.7	GEJAC	11	2.7	0.622834463114296	0.449
CD4Th CD25	EAC	33	27.1	GAC	22	19.6	0.206199136198412	0.645
CD4Th CD25	EAC	33	27.1	GEJAC	17	20.3	0.7370340110379	0.579
CD4Th CD25	GAC	22	19.6	GEJAC	17	20.3	0.7370340110379	0.43
CD4Th CD69	EAC	33	19.7	GAC	22	19.8	1	0.55
CD4Th CD69	EAC	33	19.7	GEJAC	17	25.2	1	0.501
CD4Th CD69	GAC	22	19.8	GEJAC	17	25.2	1	0.468
CD4Th CM	EAC	33	35.0	GAC	22	44.4	0.103682604433222	0.333
CD4Th CM	EAC	33	35.0	GEJAC	17	37.2	0.769847821106966	0.472
CD4Th CM	GAC	22	44.4	GEJAC	17	37.2	0.251577136207479	0.647
CD4Th CTLA4	EAC	32	61.1	GAC	22	54.2	0.527929984107745	0.544
CD4Th CTLA4	EAC	32	61.1	GEJAC	17	41.5	0.00818946305480824	0.77
CD4Th CTLA4	GAC	22	54.2	GEJAC	17	41.5	0.0496986789563781	0.698
CD4Th EM	EAC	33	49.6	GAC	22	34.9	0.121760938786372	0.667
CD4Th EM	EAC	33	49.6	GEJAC	17	32.6	0.121760938786372	0.669
CD4Th EM	GAC	22	34.9	GEJAC	17	32.6	0.92199481215341	0.515
CD4Th Ki67	EAC	33	47.2	GAC	22	84.1	6.47232e+09	0.172
CD4Th Ki67	EAC	33	47.2	GEJAC	17	62.6	0.42587938611273	0.415
CD4Th Ki67	GAC	22	84.1	GEJAC	17	62.6	0.00783883068706591	0.794
CD4Th PD1	EAC	33	57.2	GAC	22	60.1	1	0.437
CD4Th PD1	EAC	33	57.2	GEJAC	17	55.8	1	0.455
CD4Th PD1	GAC	22	60.1	GEJAC	17	55.8	1	0.535
CD4Th Tresident	EAC	33	5.1	GAC	22	2.2	0.057869608198508	0.685
CD4Th Tresident	EAC	33	5.1	GEJAC	17	2.7	0.153832285476358	0.657
CD4Th Tresident	GAC	22	2.2	GEJAC	17	2.7	0.719540093615734	0.461
CD4Th naive	EAC	33	1.5	GAC	22	2.4	0.988391668276391	0.419
CD4Th naive	EAC	33	1.5	GEJAC	17	0.9	0.988391668276391	0.517
CD4Th naive	GAC	22	2.4	GEJAC	17	0.9	0.988391668276391	0.584
Bcells	EAC	23	3.8	GAC	22	7.7	0.539530439306483	0.383
Bcells	EAC	23	3.8	GEJAC	16	5.1	0.840593939326899	0.424
Bcells	GAC	22	7.7	GEJAC	16	5.1	0.840593939326899	0.54
Bcells CD163	EAC	23	7.7	GAC	22	1.2	0.167682034469964	0.683
Bcells CD163	EAC	23	7.7	GEJAC	16	9.2	0.813501747509536	0.497
Bcells CD163	GAC	22	1.2	GEJAC	16	9.2	0.26643830234919	0.384
Bcells CD80	EAC	23	2.0	GAC	22	0.3	0.735154984800338	0.579
Bcells CD80	EAC	23	2.0	GEJAC	16	0.0	0.481714450729351	0.622
Bcells CD80	GAC	22	0.3	GEJAC	16	0.0	0.735154984800338	0.558
Bcells HLAdr	EAC	23	20.3	GAC	21	9.8	0.712960393830273	0.604
Bcells HLAdr	EAC	23	20.3	GEJAC	16	14.2	0.730211260210574	0.586
Bcells HLAdr	GAC	21	9.8	GEJAC	16	14.2	0.852788359709319	0.482
CD14DC CD163	EAC	23	57.7	GAC	22	1.3	0.00623167938411975	0.779
CD14DC CD163	EAC	23	57.7	GEJAC	16	41.1	0.320195874955063	0.565
CD14DC CD163	GAC	22	1.3	GEJAC	16	41.1	0.140698507605521	0.359
CD14DC CD80	EAC	23	16.3	GAC	22	3.0	1	0.562
CD14DC CD80	EAC	23	16.3	GEJAC	16	12.5	1	0.542
CD14DC CD80	GAC	22	3.0	GEJAC	16	12.5	1	0.472
CD14cDCs	EAC	23	0.5	GAC	22	0.1	0.0431464274445524	0.713
CD14cDCs	EAC	23	0.5	GEJAC	16	0.5	0.828719036746045	0.519
CD14cDCs	GAC	22	0.1	GEJAC	16	0.5	0.0894683915858216	0.31
Tcells	EAC	23	51.6	GAC	22	26.4	0.0106567058747796	0.755
Tcells	EAC	23	51.6	GEJAC	16	33.1	0.308264726096817	0.614
Tcells	GAC	22	26.4	GEJAC	16	33.1	0.308264726096817	0.366
MDSC CD163	EAC	23	3.1	GAC	22	0.2	0.441634677952588	0.625
MDSC CD163	EAC	23	3.1	GEJAC	16	0.0	0.441634677952588	0.617
MDSC CD163	GAC	22	0.2	GEJAC	16	0.0	0.841651725958467	0.534
MDSC CD80	EAC	23	0.3	GAC	22	0.0	0.792321149369179	0.561
MDSC CD80	EAC	23	0.3	GEJAC	16	0.0	0.68791609918699	0.611
MDSC CD80	GAC	22	0.0	GEJAC	16	0.0	0.792321149369179	0.528
MDSCs	EAC	23	6.1	GAC	22	1.8	0.00932417064633071	0.759
MDSCs	EAC	23	6.1	GEJAC	16	2.5	0.101265091828488	0.682
MDSCs	GAC	22	1.8	GEJAC	16	2.5	0.45498933444539	0.432
cDC CD163	EAC	23	62.5	GAC	22	38.2	1	0.558
cDC CD163	EAC	23	62.5	GEJAC	16	74.6	1	0.432
cDC CD163	GAC	22	38.2	GEJAC	16	74.6	0.664152349750833	0.392
cDC CD80	EAC	23	44.4	GAC	22	38.0	1	0.477
cDC CD80	EAC	23	44.4	GEJAC	16	53.1	1	0.443
cDC CD80	GAC	22	38.0	GEJAC	16	53.1	1	0.483
cDCs	EAC	23	0.5	GAC	22	0.3	0.900299339932687	0.564
cDCs	EAC	23	0.5	GEJAC	16	0.9	0.900299339932687	0.428
cDCs	GAC	22	0.3	GEJAC	16	0.9	0.469980475552137	0.365
granulocytes	EAC	23	2.7	GAC	22	24.3	0.010992883754036	0.259
granulocytes	EAC	23	2.7	GEJAC	16	5.9	0.366615979017727	0.359
granulocytes	GAC	22	24.3	GEJAC	16	5.9	0.366615979017727	0.642
granulocytes CD163	EAC	23	16.7	GAC	22	30.0	0.795834444236479	0.453
granulocytes CD163	EAC	23	16.7	GEJAC	16	6.8	0.795834444236479	0.553
granulocytes CD163	GAC	22	30.0	GEJAC	16	6.8	0.370623346560438	0.675
granulocytes CD80	EAC	23	1.0	GAC	22	16.7	0.0633274139258212	0.295
granulocytes CD80	EAC	23	1.0	GEJAC	16	2.6	0.579583916559652	0.455
granulocytes CD80	GAC	22	16.7	GEJAC	16	2.6	0.245114217910188	0.639
granulocytes HLAdr	EAC	23	66.7	GAC	22	64.8	1	0.48
granulocytes HLAdr	EAC	23	66.7	GEJAC	16	76.7	1	0.454
granulocytes HLAdr	GAC	22	64.8	GEJAC	16	76.7	1	0.496
macrophages	EAC	23	3.8	GAC	22	0.6	1.06419e+09	0.885
macrophages	EAC	23	3.8	GEJAC	16	1.9	0.0629872885139095	0.72
macrophages	GAC	22	0.6	GEJAC	16	1.9	0.0629872885139095	0.27
macrophages CD163	EAC	23	47.5	GAC	22	13.8	0.463888726046273	0.597
macrophages CD163	EAC	23	47.5	GEJAC	16	8.8	0.234141914164186	0.674
macrophages CD163	GAC	22	13.8	GEJAC	16	8.8	0.5086297730424	0.554
macrophages CD80	EAC	23	6.4	GAC	22	5.9	1	0.46
macrophages CD80	EAC	23	6.4	GEJAC	16	12.6	1	0.484
macrophages CD80	GAC	22	5.9	GEJAC	16	12.6	1	0.523

## Sheet: ST5_cytometry_main_lauren
cellname	group1	n1	group1.median	group2	n2	group2.median	p.adj	VDA
Tcells CD4	intestinal	17	38.6	diffuse	11	36.4	0.906383852304135	0.513
Tcells CD8	intestinal	16	31.5	diffuse	11	21.0	0.167064276914894	0.659
CD4ThPD1 CTLA4	intestinal	17	13.9	diffuse	11	24.2	0.621168782347067	0.444
CD4ThPD1 Ki67	intestinal	17	31.4	diffuse	11	48.8	0.268965112541665	0.374
CD4 aTreg	intestinal	17	6.0	diffuse	11	3.9	0.383905009633735	0.599
CD4 Th	intestinal	17	89.5	diffuse	11	94.2	0.465924659585169	0.417
CD4 rTregs	intestinal	17	4.5	diffuse	11	1.5	0.689110659133588	0.545
CD8FoxP3 Ki67	intestinal	13	7.7	diffuse	10	3.7	0.619709891901923	0.562
CD8Tresident Ki67	intestinal	15	1.9	diffuse	10	4.1	0.0905532176606449	0.297
CD8Tresident PD1	intestinal	15	5.0	diffuse	10	7.1	0.523455495706962	0.423
CD8 CD25	intestinal	16	1.7	diffuse	10	3.0	0.957895283040882	0.494
CD8 CD69	intestinal	16	33.7	diffuse	11	48.5	0.323678160907017	0.386
CD8 CM	intestinal	16	33.8	diffuse	11	30.3	0.805115728146272	0.528
CD8 CTLA4	intestinal	16	46.5	diffuse	11	31.7	0.138768846789353	0.67
CD8 EM	intestinal	16	51.3	diffuse	11	67.1	0.256389282044734	0.369
CD8 EmRA	intestinal	16	7.1	diffuse	11	4.5	0.0933406663888794	0.693
CD8 FoxP3	intestinal	16	4.3	diffuse	11	9.0	0.980285534882341	0.497
CD8 Ki67	intestinal	16	92.6	diffuse	11	90.8	0.804530189194439	0.528
CD8 PD1	intestinal	16	72.2	diffuse	11	72.7	0.960643260913195	0.506
CD8PD1 CTLA4	intestinal	16	18.6	diffuse	11	16.6	0.553745778412028	0.568
CD8PD1 Ki67	intestinal	16	39.7	diffuse	11	37.2	0.960643260913195	0.506
CD8 Tresident	intestinal	16	7.1	diffuse	11	4.8	0.748361643180788	0.463
CD8 naive	intestinal	16	1.8	diffuse	11	1.3	0.374341549497875	0.602
CD4Tresident Ki67	intestinal	17	1.9	diffuse	11	3.1	0.311774029118978	0.385
CD4Tresident PD1	intestinal	13	1.6	diffuse	10	2.7	0.31974340185351	0.377
CD4Th CD25	intestinal	17	21.3	diffuse	11	11.2	0.138400980263162	0.668
CD4Th CD69	intestinal	17	14.7	diffuse	11	36.2	0.0949325238434402	0.31
CD4Th CM	intestinal	17	39.4	diffuse	11	47.6	0.58853214189886	0.439
CD4Th CTLA4	intestinal	17	54.9	diffuse	11	42.3	0.621312118942716	0.556
CD4Th EM	intestinal	17	35.8	diffuse	11	32.2	0.943739806617016	0.492
CD4Th Ki67	intestinal	17	83.0	diffuse	11	82.9	0.62135986176694	0.444
CD4Th PD1	intestinal	17	47.6	diffuse	11	63.4	0.495184882988348	0.422
CD4Th Tresident	intestinal	17	2.4	diffuse	11	7.3	0.437399848049515	0.412
CD4Th naive	intestinal	17	3.1	diffuse	11	1.0	0.31044583197014	0.615
Bcells	intestinal	17	8.4	diffuse	11	11.3	0.495184882988348	0.422
Bcells CD163	intestinal	17	1.9	diffuse	11	0.9	0.71974959393642	0.46
Bcells CD80	intestinal	17	0.4	diffuse	11	0.5	0.806468237471053	0.473
Bcells HLAdr	intestinal	16	6.6	diffuse	11	9.4	0.51991910740965	0.426
CD14DC CD163	intestinal	17	2.6	diffuse	11	0.0	0.682517675003822	0.543
CD14DC CD80	intestinal	17	33.3	diffuse	11	0.0	0.326836166121386	0.604
CD14cDCs	intestinal	17	0.3	diffuse	11	0.0	0.0803100143719774	0.698
Tcells	intestinal	17	35.1	diffuse	11	31.6	0.654959098971581	0.449
MDSC CD163	intestinal	17	0.2	diffuse	11	2.8	0.385495525155604	0.406
MDSC CD80	intestinal	17	0.0	diffuse	11	0.0	0.887254428821512	0.513
MDSCs	intestinal	17	1.5	diffuse	11	0.8	0.16523109434328	0.658
cDC CD163	intestinal	17	28.4	diffuse	11	83.3	0.111272164173452	0.321
cDC CD80	intestinal	17	45.8	diffuse	11	54.0	0.492867656423127	0.422
cDCs	intestinal	17	0.3	diffuse	11	0.3	0.58853214189886	0.561
granulocytes	intestinal	17	20.5	diffuse	11	11.8	0.180033846350239	0.652
granulocytes CD163	intestinal	17	13.6	diffuse	11	57.7	0.0322329527821397	0.257
granulocytes CD80	intestinal	17	9.4	diffuse	11	64.1	0.0430717888871255	0.27
granulocytes HLAdr	intestinal	17	59.4	diffuse	11	93.2	0.034029696441457	0.259
macrophages	intestinal	17	1.1	diffuse	11	0.5	0.195800011643304	0.647
macrophages CD163	intestinal	17	5.3	diffuse	11	76.2	0.0351944238177558	0.265
macrophages CD80	intestinal	17	11.8	diffuse	11	6.7	0.775166511015914	0.532

## Sheet: ST6_cytometry_noDiffuse_locatio
cellname	group1	n1	group1.median	group2	n2	group2.median	p.adj	VDA
Tcells CD4	EAC	34	45.9	GAC	17	38.6	0.106199573015592	0.676
Tcells CD4	EAC	34	45.9	GEJAC	31	42.9	0.440950219228444	0.577
Tcells CD4	GAC	17	38.6	GEJAC	31	42.9	0.440950219228444	0.387
Tcells CD8	EAC	35	24.3	GAC	16	31.5	1	0.479
Tcells CD8	EAC	35	24.3	GEJAC	29	27.6	1	0.524
Tcells CD8	GAC	16	31.5	GEJAC	29	27.6	1	0.547
CD4ThPD1 CTLA4	EAC	31	36.6	GAC	17	13.9	0.0241042187735972	0.715
CD4ThPD1 CTLA4	EAC	31	36.6	GEJAC	28	24.2	0.050716843028997	0.68
CD4ThPD1 CTLA4	GAC	17	13.9	GEJAC	28	24.2	0.480310450413597	0.418
CD4ThPD1 Ki67	EAC	32	25.7	GAC	17	31.4	1	0.465
CD4ThPD1 Ki67	EAC	32	25.7	GEJAC	28	33.2	0.894662805548758	0.42
CD4ThPD1 Ki67	GAC	17	31.4	GEJAC	28	33.2	1	0.464
CD4 aTreg	EAC	34	9.9	GAC	17	6.0	0.100108706694095	0.701
CD4 aTreg	EAC	34	9.9	GEJAC	30	9.8	0.825007919157537	0.506
CD4 aTreg	GAC	17	6.0	GEJAC	30	9.8	0.115022979440216	0.352
CD4 Th	EAC	34	85.6	GAC	17	89.5	0.340117847122385	0.379
CD4 Th	EAC	34	85.6	GEJAC	30	82.1	0.340117847122385	0.59
CD4 Th	GAC	17	89.5	GEJAC	30	82.1	0.0566426589905504	0.704
CD4 rTregs	EAC	34	2.1	GAC	17	4.5	1	0.467
CD4 rTregs	EAC	34	2.1	GEJAC	29	2.5	1	0.425
CD4 rTregs	GAC	17	4.5	GEJAC	29	2.5	1	0.485
CD8FoxP3 Ki67	EAC	34	10.2	GAC	13	7.7	1	0.559
CD8FoxP3 Ki67	EAC	34	10.2	GEJAC	26	4.6	0.470894613234412	0.604
CD8FoxP3 Ki67	GAC	13	7.7	GEJAC	26	4.6	1	0.565
CD8Tresident Ki67	EAC	27	2.8	GAC	15	1.9	1	0.551
CD8Tresident Ki67	EAC	27	2.8	GEJAC	26	4.1	1	0.496
CD8Tresident Ki67	GAC	15	1.9	GEJAC	26	4.1	1	0.418
CD8Tresident PD1	EAC	27	6.0	GAC	15	5.0	0.410013003228213	0.574
CD8Tresident PD1	EAC	27	6.0	GEJAC	26	14.5	0.28495928712023	0.385
CD8Tresident PD1	GAC	15	5.0	GEJAC	26	14.5	0.117867891469727	0.303
CD8 CD25	EAC	35	3.6	GAC	16	1.7	1	0.546
CD8 CD25	EAC	35	3.6	GEJAC	28	4.3	1	0.471
CD8 CD25	GAC	16	1.7	GEJAC	28	4.3	1	0.415
CD8 CD69	EAC	35	43.8	GAC	16	33.7	0.790009293326347	0.6
CD8 CD69	EAC	35	43.8	GEJAC	28	49.1	0.929570562965946	0.491
CD8 CD69	GAC	16	33.7	GEJAC	28	49.1	0.790009293326347	0.404
CD8 CM	EAC	35	42.9	GAC	16	33.8	0.226446399017306	0.668
CD8 CM	EAC	35	42.9	GEJAC	28	28.3	0.226446399017306	0.62
CD8 CM	GAC	16	33.8	GEJAC	28	28.3	0.838668729465865	0.504
CD8 CTLA4	EAC	35	53.7	GAC	16	46.5	0.784710269045385	0.543
CD8 CTLA4	EAC	35	53.7	GEJAC	28	37.1	0.447571601316117	0.598
CD8 CTLA4	GAC	16	46.5	GEJAC	28	37.1	0.784710269045385	0.596
CD8 EM	EAC	35	45.5	GAC	16	51.3	0.353762127992994	0.341
CD8 EM	EAC	35	45.5	GEJAC	28	50.8	0.40256249937725	0.418
CD8 EM	GAC	16	51.3	GEJAC	28	50.8	0.637104421072258	0.516
CD8 EmRA	EAC	35	4.4	GAC	16	7.1	0.620462435655843	0.367
CD8 EmRA	EAC	35	4.4	GEJAC	28	5.9	0.740755043488756	0.484
CD8 EmRA	GAC	16	7.1	GEJAC	28	5.9	0.740755043488756	0.554
CD8 FoxP3	EAC	35	23.2	GAC	16	4.3	0.074048332234644	0.69
CD8 FoxP3	EAC	35	23.2	GEJAC	28	16.4	0.417372377911273	0.596
CD8 FoxP3	GAC	16	4.3	GEJAC	28	16.4	0.417372377911273	0.387
CD8 Ki67	EAC	35	44.4	GAC	16	92.6	0.00591959799899141	0.235
CD8 Ki67	EAC	35	44.4	GEJAC	28	60.0	0.70715115999164	0.469
CD8 Ki67	GAC	16	92.6	GEJAC	28	60.0	0.0149168399522017	0.751
CD8 PD1	EAC	35	62.1	GAC	16	72.2	1	0.443
CD8 PD1	EAC	35	62.1	GEJAC	28	63.5	1	0.522
CD8 PD1	GAC	16	72.2	GEJAC	28	63.5	1	0.578
CD8PD1 CTLA4	EAC	32	27.5	GAC	16	18.6	0.829300361027358	0.565
CD8PD1 CTLA4	EAC	32	27.5	GEJAC	28	17.8	0.194839749498285	0.643
CD8PD1 CTLA4	GAC	16	18.6	GEJAC	28	17.8	0.829300361027358	0.558
CD8PD1 Ki67	EAC	32	26.7	GAC	16	39.7	0.57031940802342	0.372
CD8PD1 Ki67	EAC	32	26.7	GEJAC	28	26.1	0.84913173467628	0.492
CD8PD1 Ki67	GAC	16	39.7	GEJAC	28	26.1	0.57031940802342	0.589
CD8 Tresident	EAC	35	23.2	GAC	16	7.1	0.0271270969450133	0.739
CD8 Tresident	EAC	35	23.2	GEJAC	28	21.0	0.943232360275644	0.489
CD8 Tresident	GAC	16	7.1	GEJAC	28	21.0	0.0271270969450133	0.279
CD8 naive	EAC	35	2.6	GAC	16	1.8	1	0.466
CD8 naive	EAC	35	2.6	GEJAC	28	2.2	1	0.542
CD8 naive	GAC	16	1.8	GEJAC	28	2.2	1	0.558
CD4Tresident Ki67	EAC	23	8.0	GAC	17	1.9	0.275328094172879	0.66
CD4Tresident Ki67	EAC	23	8.0	GEJAC	24	1.3	0.0544253603429458	0.685
CD4Tresident Ki67	GAC	17	1.9	GEJAC	24	1.3	0.498420731688533	0.583
CD4Tresident PD1	EAC	22	9.7	GAC	13	1.6	0.00901483424996098	0.783
CD4Tresident PD1	EAC	22	9.7	GEJAC	21	3.4	0.078769011512703	0.695
CD4Tresident PD1	GAC	13	1.6	GEJAC	21	3.4	0.245895148959193	0.361
CD4Th CD25	EAC	33	27.1	GAC	17	21.3	0.561692476555316	0.601
CD4Th CD25	EAC	33	27.1	GEJAC	28	19.3	0.561692476555316	0.6
CD4Th CD25	GAC	17	21.3	GEJAC	28	19.3	0.963204030264039	0.494
CD4Th CD69	EAC	33	19.7	GAC	17	14.7	0.560950398857049	0.615
CD4Th CD69	EAC	33	19.7	GEJAC	28	22.0	0.97345749908639	0.502
CD4Th CD69	GAC	17	14.7	GEJAC	28	22.0	0.560950398857049	0.389
CD4Th CM	EAC	33	35.0	GAC	17	39.4	0.414490399431838	0.363
CD4Th CM	EAC	33	35.0	GEJAC	28	38.7	0.755153250639027	0.439
CD4Th CM	GAC	17	39.4	GEJAC	28	38.7	0.755153250639027	0.553
CD4Th CTLA4	EAC	32	61.1	GAC	17	54.9	0.495114401873713	0.583
CD4Th CTLA4	EAC	32	61.1	GEJAC	28	43.1	0.0259986503859361	0.704
CD4Th CTLA4	GAC	17	54.9	GEJAC	28	43.1	0.495114401873713	0.59
CD4Th EM	EAC	33	49.6	GAC	17	35.8	0.0914122028906203	0.684
CD4Th EM	EAC	33	49.6	GEJAC	28	32.7	0.0914122028906203	0.657
CD4Th EM	GAC	17	35.8	GEJAC	28	32.7	0.855369556235229	0.492
CD4Th Ki67	EAC	33	47.2	GAC	17	83.0	0.0143895137296179	0.25
CD4Th Ki67	EAC	33	47.2	GEJAC	28	44.0	0.973753955748901	0.501
CD4Th Ki67	GAC	17	83.0	GEJAC	28	44.0	0.0143895137296179	0.735
CD4Th PD1	EAC	33	57.2	GAC	17	47.6	1	0.504
CD4Th PD1	EAC	33	57.2	GEJAC	28	52.3	1	0.484
CD4Th PD1	GAC	17	47.6	GEJAC	28	52.3	1	0.464
CD4Th Tresident	EAC	33	5.1	GAC	17	2.4	0.129576544088904	0.68
CD4Th Tresident	EAC	33	5.1	GEJAC	28	3.0	0.129576544088904	0.647
CD4Th Tresident	GAC	17	2.4	GEJAC	28	3.0	0.796895056397437	0.484
CD4Th naive	EAC	33	1.5	GAC	17	3.1	0.368495658919177	0.387
CD4Th naive	EAC	33	1.5	GEJAC	28	2.0	0.368495658919177	0.383
CD4Th naive	GAC	17	3.1	GEJAC	28	2.0	0.992300526742895	0.504
Bcells	EAC	23	3.8	GAC	17	8.4	0.809876021167609	0.386
Bcells	EAC	23	3.8	GEJAC	28	4.6	1	0.46
Bcells	GAC	17	8.4	GEJAC	28	4.6	1	0.546
Bcells CD163	EAC	23	7.7	GAC	17	1.9	0.160870935384912	0.694
Bcells CD163	EAC	23	7.7	GEJAC	28	8.3	0.952851043887894	0.494
Bcells CD163	GAC	17	1.9	GEJAC	28	8.3	0.160870935384912	0.343
Bcells CD80	EAC	23	2.0	GAC	17	0.4	0.778664447074175	0.606
Bcells CD80	EAC	23	2.0	GEJAC	28	0.4	0.923660037199577	0.536
Bcells CD80	GAC	17	0.4	GEJAC	28	0.4	0.923660037199577	0.439
Bcells HLAdr	EAC	23	20.3	GAC	16	6.6	0.321332391546319	0.658
Bcells HLAdr	EAC	23	20.3	GEJAC	28	15.7	0.677236074377908	0.562
Bcells HLAdr	GAC	16	6.6	GEJAC	28	15.7	0.677236074377908	0.417
CD14DC CD163	EAC	23	57.7	GAC	17	2.6	0.0212764151892024	0.762
CD14DC CD163	EAC	23	57.7	GEJAC	28	37.1	0.281451750393684	0.575
CD14DC CD163	GAC	17	2.6	GEJAC	28	37.1	0.139021843699259	0.356
CD14DC CD80	EAC	23	16.3	GAC	17	33.3	1	0.488
CD14DC CD80	EAC	23	16.3	GEJAC	28	10.8	1	0.536
CD14DC CD80	GAC	17	33.3	GEJAC	28	10.8	1	0.544
CD14cDCs	EAC	23	0.5	GAC	17	0.3	0.287372329965624	0.657
CD14cDCs	EAC	23	0.5	GEJAC	28	0.4	0.510758143460958	0.592
CD14cDCs	GAC	17	0.3	GEJAC	28	0.4	0.510758143460958	0.44
Tcells	EAC	23	51.6	GAC	17	35.1	0.0194244851705822	0.752
Tcells	EAC	23	51.6	GEJAC	28	41.1	0.328590149779688	0.581
Tcells	GAC	17	35.1	GEJAC	28	41.1	0.105209912207583	0.326
MDSC CD163	EAC	23	3.1	GAC	17	0.2	0.223270130333054	0.675
MDSC CD163	EAC	23	3.1	GEJAC	28	0.1	0.223270130333054	0.626
MDSC CD163	GAC	17	0.2	GEJAC	28	0.1	0.77139328768501	0.487
MDSC CD80	EAC	23	0.3	GAC	17	0.0	0.981432623333178	0.573
MDSC CD80	EAC	23	0.3	GEJAC	28	0.1	1	0.557
MDSC CD80	GAC	17	0.0	GEJAC	28	0.1	1	0.456
MDSCs	EAC	23	6.1	GAC	17	1.5	0.0111680378943228	0.765
MDSCs	EAC	23	6.1	GEJAC	28	2.9	0.19986035314454	0.626
MDSCs	GAC	17	1.5	GEJAC	28	2.9	0.19986035314454	0.349
cDC CD163	EAC	23	62.5	GAC	17	28.4	0.51863166723834	0.619
cDC CD163	EAC	23	62.5	GEJAC	28	69.5	0.852335575151302	0.477
cDC CD163	GAC	17	28.4	GEJAC	28	69.5	0.51863166723834	0.391
cDC CD80	EAC	23	44.4	GAC	17	45.8	1	0.486
cDC CD80	EAC	23	44.4	GEJAC	28	43.1	1	0.48
cDC CD80	GAC	17	45.8	GEJAC	28	43.1	1	0.512
cDCs	EAC	23	0.5	GAC	17	0.3	0.896816563291509	0.514
cDCs	EAC	23	0.5	GEJAC	28	0.8	0.896816563291509	0.429
cDCs	GAC	17	0.3	GEJAC	28	0.8	0.896816563291509	0.403
granulocytes	EAC	23	2.7	GAC	17	20.5	0.00823704506719149	0.238
granulocytes	EAC	23	2.7	GEJAC	28	4.8	0.227579842586359	0.391
granulocytes	GAC	17	20.5	GEJAC	28	4.8	0.0886383909627168	0.693
granulocytes CD163	EAC	23	16.7	GAC	17	13.6	1	0.52
granulocytes CD163	EAC	23	16.7	GEJAC	28	10.1	1	0.536
granulocytes CD163	GAC	17	13.6	GEJAC	28	10.1	1	0.555
granulocytes CD80	EAC	23	1.0	GAC	17	9.4	0.616476804188241	0.382
granulocytes CD80	EAC	23	1.0	GEJAC	28	1.8	0.696478590374489	0.467
granulocytes CD80	GAC	17	9.4	GEJAC	28	1.8	0.696478590374489	0.583
granulocytes HLAdr	EAC	23	66.7	GAC	17	59.4	1	0.554
granulocytes HLAdr	EAC	23	66.7	GEJAC	28	42.7	1	0.546
granulocytes HLAdr	GAC	17	59.4	GEJAC	28	42.7	1	0.555
macrophages	EAC	23	3.8	GAC	17	1.1	0.000467108583147491	0.829
macrophages	EAC	23	3.8	GEJAC	28	2.0	0.0158143703013599	0.731
macrophages	GAC	17	1.1	GEJAC	28	2.0	0.132810340638386	0.347
macrophages CD163	EAC	23	47.5	GAC	17	5.3	0.0180406470647085	0.757
macrophages CD163	EAC	23	47.5	GEJAC	28	9.8	0.128995938332393	0.648
macrophages CD163	GAC	17	5.3	GEJAC	28	9.8	0.243785889988413	0.399
macrophages CD80	EAC	23	6.4	GAC	17	11.8	0.929581865456651	0.432
macrophages CD80	EAC	23	6.4	GEJAC	28	4.7	0.929581865456651	0.536
macrophages CD80	GAC	17	11.8	GEJAC	28	4.7	0.737529698511893	0.602

## Sheet: ST7_cytometry_main_metastasis
cellname	group1	n1	group1.median	group2	n2	group2.median	p.adj	VDA
Tcells CD4	negative	19	36.4	positive	12	32.9	0.440972669684528	0.583
Tcells CD8	negative	19	23.7	positive	11	31.5	0.377642916853065	0.402
CD4ThPD1 CTLA4	negative	19	20.8	positive	12	15.9	0.464942014524086	0.579
CD4ThPD1 Ki67	negative	19	35.3	positive	12	39.6	0.903163489064155	0.487
CD4 aTreg	negative	19	6.2	positive	12	5.2	0.8075578253133	0.474
CD4 Th	negative	19	91.7	positive	12	88.7	0.570187775090349	0.561
CD4 rTregs	negative	19	0.7	positive	12	4.9	0.0444823515398406	0.283
CD8FoxP3 Ki67	negative	16	3.2	positive	10	11.9	0.493168946293437	0.419
CD8Tresident Ki67	negative	18	2.9	positive	10	3.6	0.45725674228326	0.414
CD8Tresident PD1	negative	18	5.3	positive	10	7.1	0.885612067249664	0.483
CD8 CD25	negative	18	1.8	positive	11	1.6	0.9820482692542	0.497
CD8 CD69	negative	19	45.0	positive	11	35.3	0.590607519432594	0.56
CD8 CM	negative	19	30.3	positive	11	31.4	0.682652344495352	0.545
CD8 CTLA4	negative	19	45.8	positive	11	35.8	0.982832257749195	0.502
CD8 EM	negative	19	53.8	positive	11	53.9	0.982832257749195	0.498
CD8 EmRA	negative	19	6.2	positive	11	5.9	0.779655372758632	0.469
CD8 FoxP3	negative	19	5.6	positive	11	7.7	0.698193807796353	0.457
CD8 Ki67	negative	19	81.8	positive	11	95.0	0.411706033833913	0.409
CD8 PD1	negative	19	74.2	positive	11	70.2	0.590607519432594	0.44
CD8PD1 CTLA4	negative	19	16.6	positive	11	26.8	0.682652344495352	0.455
CD8PD1 Ki67	negative	19	21.2	positive	11	67.3	0.0238576052284639	0.249
CD8 Tresident	negative	19	8.7	positive	11	5.2	0.666895552579424	0.548
CD8 naive	negative	19	1.3	positive	11	2.0	0.254039201408093	0.373
CD4Tresident Ki67	negative	19	3.0	positive	12	1.2	0.113581783533287	0.671
CD4Tresident PD1	negative	17	3.0	positive	9	0.6	0.0304909773218548	0.761
CD4Th CD25	negative	19	20.7	positive	12	16.8	0.903163489064155	0.487
CD4Th CD69	negative	19	27.7	positive	12	12.8	0.180789953843195	0.645
CD4Th CM	negative	19	39.4	positive	12	46.6	0.54296840942621	0.434
CD4Th CTLA4	negative	19	56.8	positive	12	40.7	0.144251604220415	0.658
CD4Th EM	negative	19	41.3	positive	12	29.1	0.155729832632855	0.654
CD4Th Ki67	negative	19	82.9	positive	12	85.0	0.967650376174736	0.504
CD4Th PD1	negative	19	65.0	positive	12	52.4	0.417304165627404	0.588
CD4Th Tresident	negative	19	7.3	positive	12	1.5	0.0299458447690588	0.735
CD4Th naive	negative	19	0.4	positive	12	4.7	0.061157706954428	0.298
Bcells	negative	19	6.2	positive	12	8.6	0.655518578367626	0.452
Bcells CD163	negative	19	0.9	positive	12	1.7	0.622216623410227	0.447
Bcells CD80	negative	19	0.0	positive	12	1.0	0.371516359181653	0.408
Bcells HLAdr	negative	18	7.9	positive	12	10.1	0.966157611359269	0.495
CD14DC CD163	negative	19	0.0	positive	12	0.0	0.477711013844081	0.57
CD14DC CD80	negative	19	0.0	positive	12	43.2	0.0970343165674677	0.333
CD14cDCs	negative	19	0.1	positive	12	0.1	0.983764486698343	0.498
Tcells	negative	19	36.2	positive	12	28.0	0.350937095979059	0.601
MDSC CD163	negative	19	2.8	positive	12	0.0	0.160140881226401	0.645
MDSC CD80	negative	19	0.0	positive	12	0.0	0.406380125387291	0.425
MDSCs	negative	19	1.0	positive	12	0.9	0.967650376174736	0.504
cDC CD163	negative	19	77.8	positive	12	18.1	0.175832850305481	0.645
cDC CD80	negative	19	16.7	positive	12	58.0	0.213973115533449	0.366
cDCs	negative	19	0.3	positive	12	0.2	0.301011908497232	0.612
granulocytes	negative	19	9.7	positive	12	23.8	0.144292055440105	0.342
granulocytes CD163	negative	19	29.7	positive	12	19.6	0.440788350828157	0.583
granulocytes CD80	negative	19	17.4	positive	12	11.7	0.330292529841554	0.605
granulocytes HLAdr	negative	19	75.8	positive	12	54.6	0.27255006516687	0.618
macrophages	negative	19	1.2	positive	12	0.4	0.194365910803109	0.64
macrophages CD163	negative	19	11.1	positive	12	8.9	0.397547539051195	0.59
macrophages CD80	negative	19	5.6	positive	12	28.0	0.162666471664187	0.351

## Sheet: ST8_cytometry_nometastasis_loca
cellname	group1	n1	group1.median	group2	n2	group2.median	p.adj	VDA
Tcells CD4	EAC	33	46.4	GAC	19	36.4	0.134456807669763	0.667
Tcells CD4	EAC	33	46.4	GEJAC	27	42.9	0.481917430693742	0.589
Tcells CD4	GAC	19	36.4	GEJAC	27	42.9	0.481917430693742	0.419
Tcells CD8	EAC	34	24.4	GAC	19	23.7	1	0.531
Tcells CD8	EAC	34	24.4	GEJAC	25	21.7	1	0.566
Tcells CD8	GAC	19	23.7	GEJAC	25	21.7	1	0.528
CD4ThPD1 CTLA4	EAC	30	35.1	GAC	19	20.8	0.176232266128218	0.649
CD4ThPD1 CTLA4	EAC	30	35.1	GEJAC	24	29.0	0.367373807049418	0.615
CD4ThPD1 CTLA4	GAC	19	20.8	GEJAC	24	29.0	0.535924702357497	0.43
CD4ThPD1 Ki67	EAC	31	25.4	GAC	19	35.3	0.556069686432736	0.387
CD4ThPD1 Ki67	EAC	31	25.4	GEJAC	24	36.3	0.819796605544211	0.435
CD4ThPD1 Ki67	GAC	19	35.3	GEJAC	24	36.3	0.819796605544211	0.546
CD4 aTreg	EAC	33	9.8	GAC	19	6.2	0.0573065817364103	0.697
CD4 aTreg	EAC	33	9.8	GEJAC	26	14.9	0.553074201057266	0.445
CD4 aTreg	GAC	19	6.2	GEJAC	26	14.9	0.0276997149337747	0.289
CD4 Th	EAC	33	85.9	GAC	19	91.7	0.138856436028648	0.372
CD4 Th	EAC	33	85.9	GEJAC	26	78.7	0.0640695397121922	0.667
CD4 Th	GAC	19	91.7	GEJAC	26	78.7	0.00316984578715166	0.781
CD4 rTregs	EAC	33	2.3	GAC	19	0.7	0.143806719555462	0.66
CD4 rTregs	EAC	33	2.3	GEJAC	25	2.7	0.184105417957362	0.39
CD4 rTregs	GAC	19	0.7	GEJAC	25	2.7	0.0127075072054279	0.26
CD8FoxP3 Ki67	EAC	33	9.5	GAC	16	3.2	0.699674161333105	0.606
CD8FoxP3 Ki67	EAC	33	9.5	GEJAC	21	4.0	0.699674161333105	0.589
CD8FoxP3 Ki67	GAC	16	3.2	GEJAC	21	4.0	0.870778963645069	0.485
CD8Tresident Ki67	EAC	26	2.4	GAC	18	2.9	1	0.506
CD8Tresident Ki67	EAC	26	2.4	GEJAC	22	4.3	1	0.514
CD8Tresident Ki67	GAC	18	2.9	GEJAC	22	4.3	1	0.482
CD8Tresident PD1	EAC	26	6.6	GAC	18	5.3	1	0.526
CD8Tresident PD1	EAC	26	6.6	GEJAC	22	14.5	1	0.439
CD8Tresident PD1	GAC	18	5.3	GEJAC	22	14.5	1	0.429
CD8 CD25	EAC	34	3.5	GAC	18	1.8	0.47907845137984	0.557
CD8 CD25	EAC	34	3.5	GEJAC	24	5.0	0.311495911947328	0.392
CD8 CD25	GAC	18	1.8	GEJAC	24	5.0	0.182205155171631	0.326
CD8 CD69	EAC	34	43.9	GAC	19	45.0	1	0.5
CD8 CD69	EAC	34	43.9	GEJAC	24	49.1	1	0.518
CD8 CD69	GAC	19	45.0	GEJAC	24	49.1	1	0.539
CD8 CM	EAC	34	42.6	GAC	19	30.3	0.136122409115244	0.67
CD8 CM	EAC	34	42.6	GEJAC	24	28.7	0.549920894704249	0.566
CD8 CM	GAC	19	30.3	GEJAC	24	28.7	0.549920894704249	0.408
CD8 CTLA4	EAC	34	53.5	GAC	19	45.8	0.794436742910434	0.601
CD8 CTLA4	EAC	34	53.5	GEJAC	24	51.4	0.948886435802264	0.499
CD8 CTLA4	GAC	19	45.8	GEJAC	24	51.4	0.794436742910434	0.423
CD8 EM	EAC	34	45.2	GAC	19	53.8	0.0686518061839897	0.307
CD8 EM	EAC	34	45.2	GEJAC	24	42.5	0.719785786909152	0.475
CD8 EM	GAC	19	53.8	GEJAC	24	42.5	0.140309464238869	0.656
CD8 EmRA	EAC	34	4.5	GAC	19	6.2	1	0.508
CD8 EmRA	EAC	34	4.5	GEJAC	24	6.4	1	0.504
CD8 EmRA	GAC	19	6.2	GEJAC	24	6.4	1	0.489
CD8 FoxP3	EAC	34	21.8	GAC	19	5.6	0.00736919774883668	0.753
CD8 FoxP3	EAC	34	21.8	GEJAC	24	16.3	0.243416199692954	0.589
CD8 FoxP3	GAC	19	5.6	GEJAC	24	16.3	0.139888046474836	0.34
CD8 Ki67	EAC	34	33.4	GAC	19	81.8	0.0222922935379315	0.279
CD8 Ki67	EAC	34	33.4	GEJAC	24	65.5	0.446089206918105	0.439
CD8 Ki67	GAC	19	81.8	GEJAC	24	65.5	0.132898922331884	0.667
CD8 PD1	EAC	34	61.7	GAC	19	74.2	1	0.48
CD8 PD1	EAC	34	61.7	GEJAC	24	58.5	1	0.521
CD8 PD1	GAC	19	74.2	GEJAC	24	58.5	1	0.539
CD8PD1 CTLA4	EAC	31	26.5	GAC	19	16.6	0.338602035024667	0.617
CD8PD1 CTLA4	EAC	31	26.5	GEJAC	24	16.1	0.170589941117313	0.65
CD8PD1 CTLA4	GAC	19	16.6	GEJAC	24	16.1	0.702424060568747	0.535
CD8PD1 Ki67	EAC	31	26.1	GAC	19	21.2	1	0.452
CD8PD1 Ki67	EAC	31	26.1	GEJAC	24	22.5	1	0.53
CD8PD1 Ki67	GAC	19	21.2	GEJAC	24	22.5	1	0.56
CD8 Tresident	EAC	34	23.4	GAC	19	8.7	0.360045407139039	0.641
CD8 Tresident	EAC	34	23.4	GEJAC	24	21.6	0.967545014821236	0.488
CD8 Tresident	GAC	19	8.7	GEJAC	24	21.6	0.360045407139039	0.384
CD8 naive	EAC	34	2.8	GAC	19	1.3	0.978606797493091	0.576
CD8 naive	EAC	34	2.8	GEJAC	24	2.3	0.978606797493091	0.522
CD8 naive	GAC	19	1.3	GEJAC	24	2.3	0.978606797493091	0.428
CD4Tresident Ki67	EAC	22	8.1	GAC	19	3.0	0.295321868571659	0.639
CD4Tresident Ki67	EAC	22	8.1	GEJAC	21	1.2	0.0230047953131105	0.697
CD4Tresident Ki67	GAC	19	3.0	GEJAC	21	1.2	0.250077162415632	0.687
CD4Tresident PD1	EAC	22	9.7	GAC	17	3.0	0.198208882305251	0.655
CD4Tresident PD1	EAC	22	9.7	GEJAC	19	2.7	0.0545210013436067	0.715
CD4Tresident PD1	GAC	17	3.0	GEJAC	19	2.7	0.534833132702715	0.56
CD4Th CD25	EAC	32	26.7	GAC	19	20.7	0.269055512821728	0.643
CD4Th CD25	EAC	32	26.7	GEJAC	24	19.6	0.773506209096267	0.568
CD4Th CD25	GAC	19	20.7	GEJAC	24	19.6	0.773506209096267	0.425
CD4Th CD69	EAC	32	21.8	GAC	19	27.7	0.886874652418979	0.461
CD4Th CD69	EAC	32	21.8	GEJAC	24	19.0	0.886874652418979	0.561
CD4Th CD69	GAC	19	27.7	GEJAC	24	19.0	0.812300255571779	0.596
CD4Th CM	EAC	32	35.1	GAC	19	39.4	0.864078100382038	0.41
CD4Th CM	EAC	32	35.1	GEJAC	24	36.2	0.864078100382038	0.43
CD4Th CM	GAC	19	39.4	GEJAC	24	36.2	0.864078100382038	0.518
CD4Th CTLA4	EAC	31	61.5	GAC	19	56.8	0.673705244465814	0.521
CD4Th CTLA4	EAC	31	61.5	GEJAC	24	46.8	0.0864898993182074	0.684
CD4Th CTLA4	GAC	19	56.8	GEJAC	24	46.8	0.249166973864101	0.618
CD4Th EM	EAC	32	49.9	GAC	19	41.3	0.331932801619684	0.579
CD4Th EM	EAC	32	49.9	GEJAC	24	29.7	0.00326604290784009	0.758
CD4Th EM	GAC	19	41.3	GEJAC	24	29.7	0.10060938059148	0.671
CD4Th Ki67	EAC	32	46.1	GAC	19	82.9	0.00214433437591607	0.229
CD4Th Ki67	EAC	32	46.1	GEJAC	24	44.0	0.748690496823732	0.521
CD4Th Ki67	GAC	19	82.9	GEJAC	24	44.0	0.00214433437591607	0.809
CD4Th PD1	EAC	32	57.3	GAC	19	65.0	0.597485035972895	0.414
CD4Th PD1	EAC	32	57.3	GEJAC	24	47.8	0.597485035972895	0.573
CD4Th PD1	GAC	19	65.0	GEJAC	24	47.8	0.208890857629759	0.664
CD4Th Tresident	EAC	32	6.2	GAC	19	7.3	0.486978978252869	0.56
CD4Th Tresident	EAC	32	6.2	GEJAC	24	2.9	0.0893742926607767	0.669
CD4Th Tresident	GAC	19	7.3	GEJAC	24	2.9	0.418890901370393	0.614
CD4Th naive	EAC	32	1.5	GAC	19	0.4	0.491170837587142	0.613
CD4Th naive	EAC	32	1.5	GEJAC	24	2.1	0.491170837587142	0.411
CD4Th naive	GAC	19	0.4	GEJAC	24	2.1	0.154424759431198	0.348
Bcells	EAC	22	3.8	GAC	19	6.2	0.823416717077719	0.397
Bcells	EAC	22	3.8	GEJAC	24	4.2	0.911389616355151	0.47
Bcells	GAC	19	6.2	GEJAC	24	4.2	0.911389616355151	0.564
Bcells CD163	EAC	22	8.7	GAC	19	0.9	0.36332539187929	0.656
Bcells CD163	EAC	22	8.7	GEJAC	24	15.6	0.936023860190695	0.494
Bcells CD163	GAC	19	0.9	GEJAC	24	15.6	0.36332539187929	0.382
Bcells CD80	EAC	22	1.7	GAC	19	0.0	0.466674145392218	0.629
Bcells CD80	EAC	22	1.7	GEJAC	24	0.4	0.780412817325392	0.519
Bcells CD80	GAC	19	0.0	GEJAC	24	0.4	0.475641761655139	0.404
Bcells HLAdr	EAC	22	24.6	GAC	18	7.9	0.503380069999612	0.622
Bcells HLAdr	EAC	22	24.6	GEJAC	24	16.9	0.851722819815361	0.559
Bcells HLAdr	GAC	18	7.9	GEJAC	24	16.9	0.851722819815361	0.424
CD14DC CD163	EAC	22	62.2	GAC	19	0.0	0.0125864612672707	0.768
CD14DC CD163	EAC	22	62.2	GEJAC	24	43.4	0.46962795936013	0.55
CD14DC CD163	GAC	19	0.0	GEJAC	24	43.4	0.0521636361797534	0.318
CD14DC CD80	EAC	22	23.1	GAC	19	0.0	0.218754777775088	0.661
CD14DC CD80	EAC	22	23.1	GEJAC	24	10.8	0.532816407146831	0.548
CD14DC CD80	GAC	19	0.0	GEJAC	24	10.8	0.437770010768357	0.398
CD14cDCs	EAC	22	0.5	GAC	19	0.1	0.0375219240763485	0.733
CD14cDCs	EAC	22	0.5	GEJAC	24	0.4	0.379765801882759	0.608
CD14cDCs	GAC	19	0.1	GEJAC	24	0.4	0.379765801882759	0.39
Tcells	EAC	22	51.9	GAC	19	36.2	0.322738063227239	0.648
Tcells	EAC	22	51.9	GEJAC	24	48.1	0.708749465562452	0.562
Tcells	GAC	19	36.2	GEJAC	24	48.1	0.708749465562452	0.419
MDSC CD163	EAC	22	4.8	GAC	19	2.8	1	0.559
MDSC CD163	EAC	22	4.8	GEJAC	24	0.3	1	0.571
MDSC CD163	GAC	19	2.8	GEJAC	24	0.3	1	0.513
MDSC CD80	EAC	22	0.3	GAC	19	0.0	0.206597054241258	0.644
MDSC CD80	EAC	22	0.3	GEJAC	24	0.1	0.515396019614864	0.566
MDSC CD80	GAC	19	0.0	GEJAC	24	0.1	0.515396019614864	0.399
MDSCs	EAC	22	6.5	GAC	19	1.0	0.000446225411292118	0.847
MDSCs	EAC	22	6.5	GEJAC	24	2.5	0.0758191165473958	0.659
MDSCs	GAC	19	1.0	GEJAC	24	2.5	0.0758191165473958	0.316
cDC CD163	EAC	22	60.4	GAC	19	77.8	1	0.495
cDC CD163	EAC	22	60.4	GEJAC	24	92.2	1	0.445
cDC CD163	GAC	19	77.8	GEJAC	24	92.2	1	0.431
cDC CD80	EAC	22	43.6	GAC	19	16.7	1	0.526
cDC CD80	EAC	22	43.6	GEJAC	24	51.2	1	0.434
cDC CD80	GAC	19	16.7	GEJAC	24	51.2	1	0.458
cDCs	EAC	22	0.4	GAC	19	0.3	1	0.523
cDCs	EAC	22	0.4	GEJAC	24	0.7	1	0.5
cDCs	GAC	19	0.3	GEJAC	24	0.7	1	0.502
granulocytes	EAC	22	2.6	GAC	19	9.7	0.209041450893202	0.335
granulocytes	EAC	22	2.6	GEJAC	24	4.8	0.451374241525954	0.396
granulocytes	GAC	19	9.7	GEJAC	24	4.8	0.493009299920336	0.561
granulocytes CD163	EAC	22	11.3	GAC	19	29.7	0.478661540654633	0.403
granulocytes CD163	EAC	22	11.3	GEJAC	24	16.4	0.878769476360009	0.501
granulocytes CD163	GAC	19	29.7	GEJAC	24	16.4	0.478661540654633	0.639
granulocytes CD80	EAC	22	1.0	GAC	19	17.4	0.0336078970453964	0.274
granulocytes CD80	EAC	22	1.0	GEJAC	24	1.8	0.573356227399725	0.449
granulocytes CD80	GAC	19	17.4	GEJAC	24	1.8	0.0816129864146362	0.685
granulocytes HLAdr	EAC	22	66.6	GAC	19	75.8	0.818664441625905	0.409
granulocytes HLAdr	EAC	22	66.6	GEJAC	24	48.0	0.972806691090513	0.5
granulocytes HLAdr	GAC	19	75.8	GEJAC	24	48.0	0.818664441625905	0.601
macrophages	EAC	22	3.7	GAC	19	1.2	0.000285441756987107	0.852
macrophages	EAC	22	3.7	GEJAC	24	1.6	0.00863305482271369	0.748
macrophages	GAC	19	1.2	GEJAC	24	1.6	0.216100900754418	0.386
macrophages CD163	EAC	22	47.5	GAC	19	11.1	0.60767400415271	0.561
macrophages CD163	EAC	22	47.5	GEJAC	24	5.1	0.172397711150374	0.67
macrophages CD163	GAC	19	11.1	GEJAC	24	5.1	0.60767400415271	0.582
macrophages CD80	EAC	22	4.4	GAC	19	5.6	1	0.5
macrophages CD80	EAC	22	4.4	GEJAC	24	5.1	1	0.489
macrophages CD80	GAC	19	5.6	GEJAC	24	5.1	1	0.474

[truncated: 7 more sheets: ST9_cytometry_main_HER2, ST10_Cytometry_HER2_location, ST11_Cytometry_noHER2_location, ST12_IHC_main_tumor, ST13_IHC_main_stroma, ST14IHC_noMSI_tumor, ST15_IHC_noMSI_stroma]
